# Supplementary material for: Taxonomy, systematics and geographic distribution of ground frogs (Alsodidae, Eupsophus): a comprehensive synthesis of the last six decades of research
Source: Zookeys. 2019 Jul 11;863:107–52. doi: 10.3897/zookeys.863.35484 (PMC6639348; doi:10.3897/zookeys.863.35484)
Supplement: XML Treatment for Eupsophus septentrionalis [file zookeys.863.35484-treatment1.xml]

<!DOCTYPE tp:taxon-treatment
  PUBLIC "-//TaxonX//DTD Taxonomic Treatment Publishing DTD v0 20100105//EN" "tax-treatment-NSO.dtd">
<tp:taxon-treatment xmlns:tp="http://www.plazi.org/taxpub"><tp:treatment-meta><kwd-group><label>Taxon classification</label><kwd><named-content xmlns:xlink="http://www.w3.org/1999/xlink" content-type="kingdom">Animalia</named-content></kwd><kwd><named-content xmlns:xlink="http://www.w3.org/1999/xlink" content-type="order">Anura</named-content></kwd><kwd><named-content xmlns:xlink="http://www.w3.org/1999/xlink" content-type="family">Cycloramphidae</named-content></kwd></kwd-group><mixed-citation publication-type="journal"><person-group><name><surname>Correa</surname><given-names>Claudio</given-names></name><name><surname>Durán</surname><given-names>Felipe</given-names></name></person-group><article-title>Taxonomy, systematics and geographic distribution of ground frogs (<tp:taxon-name><tp:taxon-name-part taxon-name-part-type="family">Alsodidae</tp:taxon-name-part></tp:taxon-name>, <italic><tp:taxon-name><tp:taxon-name-part taxon-name-part-type="genus" reg="Eupsophus">Eupsophus</tp:taxon-name-part></tp:taxon-name></italic>): a comprehensive synthesis of the last six decades of research</article-title><source>Zookeys</source><day>11</day><month>7</month><year>2019</year><volume>863</volume><fpage>107</fpage><lpage>152</lpage><pub-id pub-id-type="doi">10.3897/zookeys.863.35484</pub-id></mixed-citation></tp:treatment-meta><tp:nomenclature><tp:taxon-name>
                <tp:taxon-name-part taxon-name-part-type="genus" reg="Eupsophus">Eupsophus</tp:taxon-name-part>
                <tp:taxon-name-part taxon-name-part-type="species" reg="septentrionalis">septentrionalis</tp:taxon-name-part>
              </tp:taxon-name><xref ref-type="fig" rid="F3">Fig. 3A</xref></tp:nomenclature><tp:treatment-sec sec-type="type locality" id="SECID0EYPCK"><title>Type locality.</title><p>R.N. Los Queules (<xref ref-type="bibr" rid="B50">Ibarra-Vidal et al. 2004</xref>); the same of <italic><tp:taxon-name><tp:taxon-name-part taxon-name-part-type="genus" reg="Eupsophus">E.</tp:taxon-name-part><tp:taxon-name-part taxon-name-part-type="species" reg="queulensis">queulensis</tp:taxon-name-part></tp:taxon-name></italic> (<xref ref-type="bibr" rid="B90">Veloso et al. 2005</xref>); locality 4 of Fig. <xref ref-type="fig" rid="F3">3A</xref>.</p></tp:treatment-sec><tp:treatment-sec sec-type="distribution" id="SECID0EVQCK"><title>Geographic distribution.</title><p>One of the six species of the <italic><tp:taxon-name><tp:taxon-name-part taxon-name-part-type="genus" reg="Eupsophus"/><tp:taxon-name-part taxon-name-part-type="species" reg="roseus">roseus</tp:taxon-name-part></tp:taxon-name></italic> group considered endemic to Chile, which currently presents a restricted distribution according to <xref ref-type="bibr" rid="B83">Suárez-Villota et al. (2018b)</xref>. Its distribution range covers a narrow strip of the Coastal Range between 35°28' and 36°27'S (<xref ref-type="bibr" rid="B50">Ibarra-Vidal et al. 2004</xref>, <xref ref-type="bibr" rid="B60">Núñez and Gálvez 2015</xref>). Here we included a record omitted by <xref ref-type="bibr" rid="B19">Correa et al. (2017)</xref> (locality 1 of Fig. <xref ref-type="fig" rid="F3">3</xref> and Appendix <xref ref-type="app" rid="app1">1</xref>) that extends its distribution range almost 45 km to the north (<xref ref-type="bibr" rid="B60">Núñez and Gálvez 2015</xref>). Currently, this record constitutes the northern limit of the genus, which was incorporated in the new map of the <xref ref-type="bibr" rid="B53">IUCN (2019)</xref> as part of <italic><tp:taxon-name><tp:taxon-name-part taxon-name-part-type="genus" reg="Eupsophus">E.</tp:taxon-name-part><tp:taxon-name-part taxon-name-part-type="species" reg="roseus">roseus</tp:taxon-name-part></tp:taxon-name></italic> (as well as all localities attributed to <italic><tp:taxon-name><tp:taxon-name-part taxon-name-part-type="genus" reg="Eupsophus">E.</tp:taxon-name-part><tp:taxon-name-part taxon-name-part-type="species" reg="septentrionalis">septentrionalis</tp:taxon-name-part></tp:taxon-name></italic>).</p></tp:treatment-sec><tp:treatment-sec><!--Section generated to contain objects referenced in tp:taxon-treatment.--><fig id="F3" position="float" orientation="portrait"><label>Figure 3.</label><caption><p>Compilation of localities of <tp:taxon-name><tp:taxon-name-part taxon-name-part-type="genus" reg="Eupsophus">Eupsophus</tp:taxon-name-part></tp:taxon-name> species gathered from the literature (see the complete list of localities in Appendix <xref ref-type="app" rid="app1">1</xref>). Multicolored circles and the star indicate localities where two or three species of the same group have been reported in the same or different sources. White circles indicate the localities where two undescribed species have been identified (Villarrica and Tolhuaca), two undetermined populations included in this study (Fig. <xref ref-type="fig" rid="F4">4</xref>) and several ones considered by <xref ref-type="bibr" rid="B19">Correa et al. (2017)</xref> as <tp:taxon-name><tp:taxon-name-part taxon-name-part-type="genus" reg="Eupsophus">E.</tp:taxon-name-part><tp:taxon-name-part taxon-name-part-type="species" reg="roseus">roseus</tp:taxon-name-part></tp:taxon-name>, whose taxonomic status is uncertain according to the current taxonomy (<xref ref-type="bibr" rid="B83">Suárez-Villota et al. 2018b</xref>). Thin gray lines within Chile represent boundaries of Administrative Regions.</p></caption><graphic xmlns:xlink="http://www.w3.org/1999/xlink" xlink:href="zookeys-863-107-g003.jpg" position="float" orientation="portrait" xlink:type="simple" id="oo_315809.jpg"/></fig><app id="app1"><title>Appendix 1. List of localities of <italic><tp:taxon-name><tp:taxon-name-part taxon-name-part-type="genus" reg="Eupsophus">Eupsophus</tp:taxon-name-part></tp:taxon-name></italic> species compiled from the literature</title><p>This list contains all localities included in Fig. <xref ref-type="fig" rid="F3">3</xref>, ordered by species, according to the current taxonomy (<xref ref-type="bibr" rid="B83">Suárez-Villota et al. 2018b</xref>; Fig. <xref ref-type="fig" rid="F1">1</xref>), and then by latitude, from north to south, or geographic proximity. Localities in bold indicate where more than one species of the same species group is present according to the literature (circles with two or three colors in Fig. <xref ref-type="fig" rid="F3">3</xref>) or according to the phylogenetic analysis of <xref ref-type="bibr" rid="B19">Correa et al. (2017)</xref> (sympatry of <italic><tp:taxon-name><tp:taxon-name-part taxon-name-part-type="genus" reg="Eupsophus">E.</tp:taxon-name-part><tp:taxon-name-part taxon-name-part-type="species" reg="calcaratus">calcaratus</tp:taxon-name-part></tp:taxon-name></italic> and <italic><tp:taxon-name><tp:taxon-name-part taxon-name-part-type="genus" reg="Eupsophus">E.</tp:taxon-name-part><tp:taxon-name-part taxon-name-part-type="species" reg="roseus">roseus</tp:taxon-name-part></tp:taxon-name></italic> in Naguilán, brown-red star of Fig. <xref ref-type="fig" rid="F3">3A–C</xref>). Under the category <italic><tp:taxon-name><tp:taxon-name-part taxon-name-part-type="genus" reg="Eupsophus">Eupsophus</tp:taxon-name-part></tp:taxon-name></italic> spp. we grouped some populations included in <xref ref-type="bibr" rid="B19">Correa et al. (2017)</xref> (whose taxonomic status currently is unclear), two undescribed populations included here, and two undescribed candidate species (Fig. <xref ref-type="fig" rid="F1">1</xref>).</p><p><italic><tp:taxon-name><tp:taxon-name-part taxon-name-part-type="genus" reg="Eupsophus">Eupsophus</tp:taxon-name-part><tp:taxon-name-part taxon-name-part-type="species" reg="septentrionalis">septentrionalis</tp:taxon-name-part></tp:taxon-name></italic> (Fig. <xref ref-type="fig" rid="F3">3A</xref>): 1) Estación Experimental Dr. Justo Pastor León, 2) R.N. Los Ruiles, 3) Trehualemu, 4) R.N. Los Queules, 5) 3 km east R.N. Los Queules, 7) Trehuaco.</p><p><italic><tp:taxon-name><tp:taxon-name-part taxon-name-part-type="genus" reg="Eupsophus">Eupsophus</tp:taxon-name-part><tp:taxon-name-part taxon-name-part-type="species" reg="roseus">roseus</tp:taxon-name-part></tp:taxon-name></italic> (Fig. <xref ref-type="fig" rid="F3">3A</xref>): 8) Tomé, 9) Tumbes, 10) Concepción (Cerro Caracol), 11) Laguna Grande (San Pedro), 13) Coronel, 22) Los Lleulles, 23) <bold>P.N. Nahuelbuta</bold>, 24) <bold>M.N. Contulmo</bold>, 31) 10 km west Galvarino, 33) Rucamanque, 34) M.N. Cerro Ñielol, 35) Maquehue, 36) Santa Amelia, 37) Pumalal, 38) Lago Tinquilco, 40) Cuesta Lastarria, 43) Pocura, 45) Malalhue, 46) Lago Pellaifa, 47) San Pablo de Tregua, 48) Panguipulli, 49) Lago Paimún (Argentina), 50) Fundo San Clemente, 51) Desembocadura del Lago Riñihue, 53) Termas de Epulafquén (Argentina), 54) Huilo Huilo; (Fig. <!--PageBreak -->3B): 57) <bold>Queule</bold>, 58) <bold>Mehuín</bold>, 60) Puringue, 61) <bold>Alepúe</bold>, 65) Huifco (torre 21), 66) Iñipulli, 67) Bosque or Fundo San Martín, 68) Fundo Santa María, 69) Máfil (Torre 41), 72) Valdivia (city), 73) Cuesta de Soto, 74) Huachocopihue, 75) Llancahue, 76) <bold>Los Molinos</bold>, 77) Corral, 79) Camino Viejo a La Unión, 80) Reserva Costera Valdivia, 81) <bold>Naguilán</bold>, 83) Chamil, 85) Paillaco (Torre 140); (Fig. <xref ref-type="fig" rid="F3">3C</xref>): 91) Pichirropulli, 92) <bold>Cerro Mirador (Cordillera Pelada)</bold>, 95) Los Mañíos.</p><p><italic><tp:taxon-name><tp:taxon-name-part taxon-name-part-type="genus" reg="Eupsophus">Eupsophus</tp:taxon-name-part></tp:taxon-name></italic> spp. (Fig. <xref ref-type="fig" rid="F3">3A</xref>): 6) Sector Guanaco or Cerro El Guanaco, 12) Cerros de Chiguayante, 14) Santa Juana, 15) Llico, 16) Quidico, 18) Las Lianas (this study), 20) Alto Biobío, 21) Loncopangue, 25) Pemehue, 26) Pidenco (this study), 27) Tolhuaca (<italic><tp:taxon-name><tp:taxon-name-part taxon-name-part-type="genus" reg="Eupsophus">Eupsophus</tp:taxon-name-part></tp:taxon-name></italic> sp. 2 of <xref ref-type="bibr" rid="B4">Blotto et al. 2013</xref>), 28) Río Traiguén, 39) Villarrica (<italic><tp:taxon-name><tp:taxon-name-part taxon-name-part-type="genus" reg="Eupsophus">Eupsophus</tp:taxon-name-part></tp:taxon-name></italic> sp. of <xref ref-type="bibr" rid="B83">Suárez-Villota et al. 2018b</xref>), 41) Camino a P.N. Villarrica.</p><p><italic><tp:taxon-name><tp:taxon-name-part taxon-name-part-type="genus" reg="Eupsophus">Eupsophus</tp:taxon-name-part><tp:taxon-name-part taxon-name-part-type="species" reg="nahuelbutensis">nahuelbutensis</tp:taxon-name-part></tp:taxon-name></italic> (Fig. <xref ref-type="fig" rid="F3">3A</xref>): 17) <bold>Ramadillas</bold>, 19) Rucapehuén, 23) <bold>P.N. Nahuelbuta</bold>.</p><p><italic><tp:taxon-name><tp:taxon-name-part taxon-name-part-type="genus" reg="Eupsophus">Eupsophus</tp:taxon-name-part><tp:taxon-name-part taxon-name-part-type="species" reg="contulmoensis">contulmoensis</tp:taxon-name-part></tp:taxon-name></italic> (Fig. <xref ref-type="fig" rid="F3">3A</xref>): 17) <bold>Ramadillas</bold>, 24) <bold>M.N. Contulmo</bold>; also recorded at Reserva Forestal Contulmo, located 2.4 km SW, in a straight line, from M.N. Contulmo (not shown in Fig. <xref ref-type="fig" rid="F3">3</xref>).</p><p><italic><tp:taxon-name><tp:taxon-name-part taxon-name-part-type="genus" reg="Eupsophus">Eupsophus</tp:taxon-name-part><tp:taxon-name-part taxon-name-part-type="species" reg="insularis">insularis</tp:taxon-name-part></tp:taxon-name></italic> (Fig. <xref ref-type="fig" rid="F3">3A</xref>): 29) Isla Mocha, 30) Primer Agua (<xref ref-type="bibr" rid="B92">Webb and Greer 1969</xref> reported the presence of <italic><tp:taxon-name><tp:taxon-name-part taxon-name-part-type="genus" reg="Eupsophus">E.</tp:taxon-name-part><tp:taxon-name-part taxon-name-part-type="species" reg="roseus">roseus</tp:taxon-name-part></tp:taxon-name></italic> at 7 km SSE Tirúa, the almost exact location of Primer Agua, so we left only this last record because it is supported by exact geographic information and molecular evidence), 32) Camino a Villa Las Araucarias.</p><p><italic><tp:taxon-name><tp:taxon-name-part taxon-name-part-type="genus" reg="Eupsophus">Eupsophus</tp:taxon-name-part><tp:taxon-name-part taxon-name-part-type="species" reg="migueli">migueli</tp:taxon-name-part></tp:taxon-name></italic> (Fig. <xref ref-type="fig" rid="F3">3B</xref>): 56) Colehual Alto, 57) <bold>Queule</bold>, 58) <bold>Mehuín</bold>, 62) San José de la Mariquina, 76) <bold>Los Molinos</bold>.</p><p><italic><tp:taxon-name><tp:taxon-name-part taxon-name-part-type="genus" reg="Eupsophus">Eupsophus</tp:taxon-name-part><tp:taxon-name-part taxon-name-part-type="species" reg="altor">altor</tp:taxon-name-part></tp:taxon-name></italic> (Fig. <xref ref-type="fig" rid="F3">3B</xref>): 61) <bold>Alepúe</bold>, 63) Chanchán, 64) Llenehue, 70) Parque Oncol, 71) Curiñanco.</p><p><italic><tp:taxon-name><tp:taxon-name-part taxon-name-part-type="genus" reg="Eupsophus">Eupsophus</tp:taxon-name-part><tp:taxon-name-part taxon-name-part-type="species" reg="calcaratus">calcaratus</tp:taxon-name-part></tp:taxon-name></italic> (Fig. <xref ref-type="fig" rid="F3">3A</xref>): 23) <bold>P.N. Nahuelbuta</bold>, 42) Lago Quillén (Argentina), 44) Lago Tromen (Argentina), 52) near Paso Carirriñe (Argentina), 55) Lago Lolog (Argentina); (Fig. <xref ref-type="fig" rid="F3">3B</xref>): 59) Mississipi, 78) Reumén (<xref ref-type="bibr" rid="B83">Suárez-Villota et al. 2018b</xref> included three very close localities (&lt;2 km between them), associated with the name Reumén, but here we show only the one where the presence of <italic><tp:taxon-name><tp:taxon-name-part taxon-name-part-type="genus" reg="Eupsophus">E.</tp:taxon-name-part><tp:taxon-name-part taxon-name-part-type="species" reg="vertebralis">vertebralis</tp:taxon-name-part></tp:taxon-name></italic> was also reported), 81) <bold>Naguilán</bold>, 82) Chaihuín, 84) Tres Chiflones, 86) R.N. Valdivia, 87) Lagunas Gemelas; (Fig. <xref ref-type="fig" rid="F3">3C</xref>): 88) Lago Queñi (Argentina), 89) Lago Lácar (Argentina), 90) Baños de Queñi (Argentina), 92) <bold>Cerro Mirador (Cordillera Pelada)</bold>, 93) Camino a P.N. Alerce Costero, 94) La Barra, 96) Namun Lahual, 97) Lago Espejo (Argentina), 98) Ruca Malén (Argentina), 99) Pucatrihue, 100) Bahía Mansa, 101) P.N. Puyehue, 102) Antillanca, 103) Huellelhue, 104) Catrihuala (Puente La Herradura), 105) Rupanco, 106) La Picada, 107) Puerto Blest (Argentina), 108) Arroyo Patiruco (Argentina), 109) Punta Huano (P.N. Vicente Pérez Rosales), 110) Río Manzano (P.N. Vicente Pérez Rosales), 111) Lago Fonck (Argentina), 112) Sarao, 113) Llico Bajo, 114) Río Blanco, 115) Río Correntoso, 116) P.N. Alerce Andino, 117) Ralún, 118) Río Rollizo, 119) Lago Martín (Argentina), 120) El Manso (Argentina), 121) Lenca, 122) Guabún (Punta Huechucucui), 123) Caulín, 124) Coquiao, 125) Chepu, 126) Puntra, 127) Lago Puelo (Argentina), 128) Los Hitos (Argentina), 129) Arroyo Melo (Argentina), 130) Metahue (Isla Butachauques), 131) Quetalco, 132) San Juan, 133) Mocopulli, <!--PageBreak -->134) Abtao, 135) Castro, 136) Isla Alao, 137) Arroyo Torrecillas (Argentina), 138) near the mouth of the creek Zanjón Hondo (Argentina), 139) Lago Futalaufquén (Argentina), 140) Cucao, 141) Huillinco, 142) Terao, 143) Caleta Tenedor (Isla Talcán), 144) Pumalín, 145) El Amarillo, 146) Lago Amutui Quimei (Argentina), 147) Yaldad, 148) Futaleufú, 149) Río Chico, 150) Villa Santa Lucía, 151) Palena, 152) Isla Guafo, 153) Raúl Marín Balmaceda, 154) La Junta, 155) Lago Verde, 156) Puyuhuapi, 157) Queulat, 158) Lago Yulton, 159) Puerto Aguirre, 160) Isla Vergara, 161) Isla Chaculay, 162) Puerto Aysén, 163) Isla Rivero, 164) Fiordo Quitralco, 165) Isla Guerrero, 166) Puente Traihuanca, 167) Bahía Murta, 168) Área del Glaciar, 169) Canal de Ofqui, 170) Área de San Quintín, 171) Puerto Almirante Barroso, 172) Puerto Bertrand, 173) Tortel, 174) Laguna Caiquenes, 175) Isla Berta, 176) Isla Merino Jarpa, 177) Isla San Juan Stuven, 178) Lago Quetru, 179) Seno Huemules, 180) Bahía James, 181) Seno Edimburgo, 182) Puerto Edén, 183) Puerto Río Frío, 184) Bahía Broome.</p><p><italic><tp:taxon-name><tp:taxon-name-part taxon-name-part-type="genus" reg="Eupsophus">Eupsophus</tp:taxon-name-part><tp:taxon-name-part taxon-name-part-type="species" reg="vertebralis">vertebralis</tp:taxon-name-part></tp:taxon-name></italic> (Fig. <xref ref-type="fig" rid="F3">3D</xref>): 17) Ramadillas, 22) Los Lleulles, 24) M.N. Contulmo, 27) Tolhuaca, 57) Queule, 58) Mehuín, 63) Chanchán, 64) Llenehue, 66) Iñipulli, 67) Bosque San Martín, 185) Lingüento, 186) Pelchuquín, 187) Máfil, 70) Parque Oncol, 72) Valdivia, 73) Cuesta de Soto, 74) Huachocopihue, 75) Llancahue, 76) Los Molinos, 77) Corral, 78) Reumén, 79) Camino Viejo a La Unión, 84) Tres Chiflones, 92) Cerro Mirador (Cordillera Pelada), 94) La Barra, 96) Namun Lahual, 99) <bold>Pucatrihue</bold>, 100) Bahía Mansa, 103) Huellelhue, 189) Alerce 1, 104) Catrihuala (Puente La Herradura), 107) Puerto Blest (Argentina).</p><p><italic><tp:taxon-name><tp:taxon-name-part taxon-name-part-type="genus" reg="Eupsophus">Eupsophus</tp:taxon-name-part><tp:taxon-name-part taxon-name-part-type="species" reg="emiliopugini">emiliopugini</tp:taxon-name-part></tp:taxon-name></italic> (Fig. <xref ref-type="fig" rid="F3">3D</xref>): 188) Raulintal, 99) <bold>Pucatrihue</bold>, 190) Piedras Negras, 191) Cerro Püschel, 106) La Picada, 192) Casa Pangue, 193) Frutillar, 109) Punta Huano (P.N. Vicente Pérez Rosales), 194) El Traiguén, 195) Lahuen Ñadi, 118) Río Rollizo, 121) Lenca, 196) Puelo, 197) Camino a Maullín, 122) Guabún, 198) Lechagua, 199) Ancud, 125) Chepu, 126) Puntra, 129) Arroyo Melo (Lago Puelo, Argentina), 140) Cucao, 200) Cucao SE, 141) Huillinco, 201) Tepuhueico, 202) Quellón, 147) Yaldad, 156) Puyuhuapi, 203) Puerto Cisnes, 204) Isla Kent, 205) Isla Melchor, 206) Caleta Vidal, 163) Puerto Yates (Isla Rivero).</p></app><fig id="F4" position="float" orientation="portrait"><label>Figure 4.</label><caption><p>Cryptic coloration and variation of coloration patterns in two undetermined populations of the <italic><tp:taxon-name><tp:taxon-name-part taxon-name-part-type="genus" reg="Eupsophus">Eupsophus</tp:taxon-name-part><tp:taxon-name-part taxon-name-part-type="species" reg="roseus">roseus</tp:taxon-name-part></tp:taxon-name></italic> group <bold>A</bold> adult females from Pidenco, showing cryptic coloration resembling the forest ground; insets show head profiles of the same individuals <bold>B</bold> adults and juveniles from Las Lianas exemplifying variation in coloration patterns. Both localities were included as <italic><tp:taxon-name><tp:taxon-name-part taxon-name-part-type="genus" reg="Eupsophus">Eupsophus</tp:taxon-name-part></tp:taxon-name></italic> sp. in the map of Fig. <xref ref-type="fig" rid="F3">3</xref>.</p></caption><graphic xmlns:xlink="http://www.w3.org/1999/xlink" xlink:href="zookeys-863-107-g004.jpg" position="float" orientation="portrait" xlink:type="simple" id="oo_315810.jpg"/></fig><fig id="F1" position="float" orientation="portrait"><label>Figure 1.</label><caption><p>Composition of the genus <italic><tp:taxon-name><tp:taxon-name-part taxon-name-part-type="genus" reg="Eupsophus">Eupsophus</tp:taxon-name-part></tp:taxon-name></italic> between 1961 and 2018 according to several reviews and studies. Year of species description is provided in parentheses. <xref ref-type="bibr" rid="B7">Capurro (1958)</xref> and <xref ref-type="bibr" rid="B11">Cei (1958</xref>, <xref ref-type="bibr" rid="B12">1960</xref>, <xref ref-type="bibr" rid="B13">1962a</xref>, <xref ref-type="bibr" rid="B14">1962b</xref>) recognized the same two species of <xref ref-type="bibr" rid="B48">Grandison (1961)</xref>, but with different names (see comment in <xref ref-type="bibr" rid="B14">Cei 1962b</xref>). †Revalidated by <xref ref-type="bibr" rid="B39">Formas and Vera (1982)</xref> (removed from the synonymy of <italic><tp:taxon-name><tp:taxon-name-part taxon-name-part-type="genus" reg="Eupsophus">E.</tp:taxon-name-part><tp:taxon-name-part taxon-name-part-type="species" reg="roseus">roseus</tp:taxon-name-part></tp:taxon-name></italic>). ‡Undescribed species from Isla Wellington (Chile), sister to <italic><tp:taxon-name><tp:taxon-name-part taxon-name-part-type="genus" reg="Eupsophus">E.</tp:taxon-name-part><tp:taxon-name-part taxon-name-part-type="species" reg="calcaratus">calcaratus</tp:taxon-name-part></tp:taxon-name></italic>. §It appears as <italic><tp:taxon-name><tp:taxon-name-part taxon-name-part-type="genus" reg="Eupsophus">Eupsophus</tp:taxon-name-part></tp:taxon-name></italic> sp. 1 in <xref ref-type="bibr" rid="B4">Blotto et al. (2013)</xref>. |Probable undescribed species from Tolhuaca (Chile), sister to <italic><tp:taxon-name><tp:taxon-name-part taxon-name-part-type="genus" reg="Eupsophus">E.</tp:taxon-name-part><tp:taxon-name-part taxon-name-part-type="species" reg="roseus">roseus</tp:taxon-name-part></tp:taxon-name></italic>. ¶Putative species from Villarrica (Chile), sister to <italic><tp:taxon-name><tp:taxon-name-part taxon-name-part-type="genus" reg="Eupsophus">E.</tp:taxon-name-part><tp:taxon-name-part taxon-name-part-type="species" reg="roseus">roseus</tp:taxon-name-part></tp:taxon-name></italic>.</p></caption><graphic xmlns:xlink="http://www.w3.org/1999/xlink" xlink:href="zookeys-863-107-g001.jpg" position="float" orientation="portrait" xlink:type="simple" id="oo_315807.jpg"/></fig></tp:treatment-sec><ref-list><ref id="B19"><mixed-citation xmlns:xlink="http://www.w3.org/1999/xlink" xlink:type="simple"><person-group><name name-style="western"><surname>Correa</surname><given-names>C</given-names></name><name name-style="western"><surname>Vásquez</surname><given-names>D</given-names></name><name name-style="western"><surname>Castro-Carrasco</surname><given-names>C</given-names></name><name name-style="western"><surname>Zúñiga-Reinoso</surname><given-names>A</given-names></name><name name-style="western"><surname>Ortiz</surname><given-names>JC</given-names></name><name name-style="western"><surname>Palma</surname><given-names>RE</given-names></name></person-group> (<year>2017</year>) Species delimitation in frogs from South American temperate forests: The case of <italic><tp:taxon-name><tp:taxon-name-part taxon-name-part-type="genus">Eupsophus</tp:taxon-name-part></tp:taxon-name></italic>, a taxonomically complex genus with high phenotypic variation. PLoS ONE 12(8): e0181026. <ext-link xlink:type="simple" ext-link-type="doi" xlink:href="10.1371/journal.pone.0181026">https://doi.org/10.1371/journal.pone.0181026</ext-link></mixed-citation></ref><ref id="B83"><mixed-citation xmlns:xlink="http://www.w3.org/1999/xlink" xlink:type="simple"><person-group><name name-style="western"><surname>Suárez-Villota</surname><given-names>EY</given-names></name><name name-style="western"><surname>Quercia</surname><given-names>CA</given-names></name><name name-style="western"><surname>Díaz</surname><given-names>LM</given-names></name><name name-style="western"><surname>Vera-Sovier</surname><given-names>V</given-names></name><name name-style="western"><surname>Nuñez</surname><given-names>JJ</given-names></name></person-group> (<year>2018b</year>) Speciation in a biodiversity hotspot: Phylogenetic relationships, species delimitation, and divergence times of Patagonian ground frogs from the <italic><tp:taxon-name><tp:taxon-name-part taxon-name-part-type="genus">Eupsophus</tp:taxon-name-part><tp:taxon-name-part taxon-name-part-type="species">roseus</tp:taxon-name-part></tp:taxon-name></italic> group (<tp:taxon-name><tp:taxon-name-part taxon-name-part-type="family">Alsodidae</tp:taxon-name-part></tp:taxon-name>). PLoS ONE 13(12): e0204968. <ext-link xlink:type="simple" ext-link-type="doi" xlink:href="10.1371/journal.pone.0204968">https://doi.org/10.1371/journal.pone.0204968</ext-link></mixed-citation></ref><ref id="B50"><mixed-citation xmlns:xlink="http://www.w3.org/1999/xlink" xlink:type="simple"><person-group><name name-style="western"><surname>Ibarra-Vidal</surname><given-names>H</given-names></name><name name-style="western"><surname>Ortiz</surname><given-names>JC</given-names></name><name name-style="western"><surname>Torres-Pérez</surname><given-names>F</given-names></name></person-group> (<year>2004</year>) <article-title><italic><tp:taxon-name><tp:taxon-name-part taxon-name-part-type="genus">Eupsophus</tp:taxon-name-part><tp:taxon-name-part taxon-name-part-type="species">septentrionalis</tp:taxon-name-part></tp:taxon-name></italic> n. sp., nueva especie de <tp:taxon-name><tp:taxon-name-part taxon-name-part-type="family">Leptodactylidae</tp:taxon-name-part></tp:taxon-name> (<tp:taxon-name><tp:taxon-name-part taxon-name-part-type="class">Amphibia</tp:taxon-name-part></tp:taxon-name>) de Chile central.</article-title><source>Boletín de la Sociedad de Biología de Concepción</source><volume>75</volume>: <fpage>91</fpage>–<lpage>102</lpage>.</mixed-citation></ref><ref id="B90"><mixed-citation xmlns:xlink="http://www.w3.org/1999/xlink" xlink:type="simple"><person-group><name name-style="western"><surname>Veloso</surname><given-names>A</given-names></name><name name-style="western"><surname>Celis</surname><given-names>JL</given-names></name><name name-style="western"><surname>Guerrero</surname><given-names>PC</given-names></name><name name-style="western"><surname>Méndez</surname><given-names>MA</given-names></name><name name-style="western"><surname>Iturra</surname><given-names>P</given-names></name><name name-style="western"><surname>Simonetti</surname><given-names>JA</given-names></name></person-group> (<year>2005</year>) <article-title>Description of a new <italic><tp:taxon-name><tp:taxon-name-part taxon-name-part-type="genus">Eupsophus</tp:taxon-name-part></tp:taxon-name></italic> species (<tp:taxon-name><tp:taxon-name-part taxon-name-part-type="class">Amphibia</tp:taxon-name-part></tp:taxon-name>, <tp:taxon-name><tp:taxon-name-part taxon-name-part-type="family">Leptodactylidae</tp:taxon-name-part></tp:taxon-name>) from the remnants of Maulino forest, central Chile.</article-title><source>Herpetological Journal</source><volume>15</volume>(<issue>3</issue>): <fpage>159</fpage>–<lpage>165</lpage>.</mixed-citation></ref><ref id="B60"><mixed-citation xmlns:xlink="http://www.w3.org/1999/xlink" xlink:type="simple"><person-group><name name-style="western"><surname>Núñez</surname><given-names>H</given-names></name><name name-style="western"><surname>Gálvez</surname><given-names>O</given-names></name></person-group> (<year>2015</year>) <article-title>Catálogo de la Colección Herpetológica del Museo Nacional de Historia Natural y Nomenclátor basado en la Colección.</article-title><source>Publicación Ocasional del Museo Nacional de Historia Natural, Chile</source><volume>64</volume>: <fpage>1</fpage>–<lpage>203</lpage>.</mixed-citation></ref><ref id="B4"><mixed-citation xmlns:xlink="http://www.w3.org/1999/xlink" xlink:type="simple"><person-group><name name-style="western"><surname>Blotto</surname><given-names>B</given-names></name><name name-style="western"><surname>Nuñez</surname><given-names>JJ</given-names></name><name name-style="western"><surname>Basso</surname><given-names>NG</given-names></name><name name-style="western"><surname>Úbeda</surname><given-names>CA</given-names></name><name name-style="western"><surname>Wheeler</surname><given-names>WC</given-names></name><name name-style="western"><surname>Faivovich</surname><given-names>J</given-names></name></person-group> (<year>2013</year>) <article-title>Phylogenetic relationships of a Patagonian frog radiation, the <italic><tp:taxon-name><tp:taxon-name-part taxon-name-part-type="genus">Alsodes</tp:taxon-name-part></tp:taxon-name></italic> + <italic><tp:taxon-name><tp:taxon-name-part taxon-name-part-type="genus">Eupsophus</tp:taxon-name-part></tp:taxon-name></italic> clade (<tp:taxon-name><tp:taxon-name-part taxon-name-part-type="order">Anura</tp:taxon-name-part></tp:taxon-name>: <tp:taxon-name><tp:taxon-name-part taxon-name-part-type="family">Alsodidae</tp:taxon-name-part></tp:taxon-name>), with comments on the supposed paraphyly of <italic><tp:taxon-name><tp:taxon-name-part taxon-name-part-type="genus">Eupsophus</tp:taxon-name-part></tp:taxon-name></italic>.</article-title><source>Cladistics</source><volume>29</volume>(<issue>2</issue>): <fpage>113</fpage>–<lpage>131</lpage>. <ext-link xlink:type="simple" ext-link-type="doi" xlink:href="10.1111/j.1096-0031.2012.00417.x">https://doi.org/10.1111/j.1096-0031.2012.00417.x</ext-link></mixed-citation></ref><ref id="B92"><mixed-citation xmlns:xlink="http://www.w3.org/1999/xlink" xlink:type="simple"><person-group><name name-style="western"><surname>Webb</surname><given-names>RG</given-names></name><name name-style="western"><surname>Greer</surname><given-names>JK</given-names></name></person-group> (<year>1969</year>) <article-title>Amphibians and reptiles from Malleco.</article-title><source>Publications of the Museum, Michigan State University</source><volume>4</volume>: <fpage>193</fpage>–<lpage>226</lpage>.</mixed-citation></ref><ref id="B53"><mixed-citation xmlns:xlink="http://www.w3.org/1999/xlink" xlink:type="simple"><institution xlink:type="simple">IUCN</institution> (<year>2019</year>) The IUCN Red List of Threatened Species 2019-1. Electronic Database accessible at <ext-link xlink:type="simple" ext-link-type="uri" xlink:href="http://www.iucnredlist.org">http://www.iucnredlist.org</ext-link>. [accessed 10 April 2019]</mixed-citation></ref></ref-list></tp:taxon-treatment>
