# Supplementary material for: Taxonomy, systematics and geographic distribution of ground frogs (Alsodidae, Eupsophus): a comprehensive synthesis of the last six decades of research
Source: Zookeys. 2019 Jul 11;863:107–52. doi: 10.3897/zookeys.863.35484 (PMC6639348; doi:10.3897/zookeys.863.35484)
Supplement: XML Treatment for Eupsophus roseus [file zookeys.863.35484-treatment2.xml]

<!DOCTYPE tp:taxon-treatment
  PUBLIC "-//TaxonX//DTD Taxonomic Treatment Publishing DTD v0 20100105//EN" "tax-treatment-NSO.dtd">
<tp:taxon-treatment xmlns:tp="http://www.plazi.org/taxpub"><tp:treatment-meta><kwd-group><label>Taxon classification</label><kwd><named-content xmlns:xlink="http://www.w3.org/1999/xlink" content-type="kingdom">Animalia</named-content></kwd><kwd><named-content xmlns:xlink="http://www.w3.org/1999/xlink" content-type="order">Anura</named-content></kwd><kwd><named-content xmlns:xlink="http://www.w3.org/1999/xlink" content-type="family">Cycloramphidae</named-content></kwd></kwd-group><mixed-citation publication-type="journal"><person-group><name><surname>Correa</surname><given-names>Claudio</given-names></name><name><surname>Durán</surname><given-names>Felipe</given-names></name></person-group><article-title>Taxonomy, systematics and geographic distribution of ground frogs (<tp:taxon-name><tp:taxon-name-part taxon-name-part-type="family">Alsodidae</tp:taxon-name-part></tp:taxon-name>, <italic><tp:taxon-name><tp:taxon-name-part taxon-name-part-type="genus" reg="Eupsophus">Eupsophus</tp:taxon-name-part></tp:taxon-name></italic>): a comprehensive synthesis of the last six decades of research</article-title><source>Zookeys</source><day>11</day><month>7</month><year>2019</year><volume>863</volume><fpage>107</fpage><lpage>152</lpage><pub-id pub-id-type="doi">10.3897/zookeys.863.35484</pub-id></mixed-citation></tp:treatment-meta><tp:nomenclature><tp:taxon-name>
                <tp:taxon-name-part taxon-name-part-type="genus" reg="Eupsophus">Eupsophus</tp:taxon-name-part>
                <tp:taxon-name-part taxon-name-part-type="species" reg="roseus">roseus</tp:taxon-name-part>
              </tp:taxon-name><xref ref-type="fig" rid="F3">Fig. 3A–C</xref></tp:nomenclature><tp:treatment-sec sec-type="type locality" id="SECID0ECUCK"><title>Type locality.</title><p>Valdivia (<xref ref-type="bibr" rid="B13">Cei 1962a</xref>, <xref ref-type="bibr" rid="B14">b</xref>); locality 72 of Fig. <xref ref-type="fig" rid="F3">3B</xref>.</p></tp:treatment-sec><tp:treatment-sec sec-type="distribution" id="SECID0EUUCK"><title>Geographic distribution.</title><p>The distribution range of this species is the most difficult to define from the literature, because its distribution limits differ among sources and four species were described within its range in Chile (<italic><tp:taxon-name><tp:taxon-name-part taxon-name-part-type="genus" reg="Eupsophus">E.</tp:taxon-name-part><tp:taxon-name-part taxon-name-part-type="species" reg="migueli">migueli</tp:taxon-name-part></tp:taxon-name></italic>, <italic><tp:taxon-name><tp:taxon-name-part taxon-name-part-type="genus" reg="Eupsophus">E.</tp:taxon-name-part><tp:taxon-name-part taxon-name-part-type="species" reg="contulmoensis">contulmoensis</tp:taxon-name-part></tp:taxon-name></italic>, <italic><tp:taxon-name><tp:taxon-name-part taxon-name-part-type="genus" reg="Eupsophus">E.</tp:taxon-name-part><tp:taxon-name-part taxon-name-part-type="species" reg="nahuelbutensis">nahuelbutensis</tp:taxon-name-part></tp:taxon-name></italic> and <italic><tp:taxon-name><tp:taxon-name-part taxon-name-part-type="genus" reg="Eupsophus">E.</tp:taxon-name-part><tp:taxon-name-part taxon-name-part-type="species" reg="altor">altor</tp:taxon-name-part></tp:taxon-name></italic>), without clarifying the level of sympatry between them. In fact, <italic><tp:taxon-name><tp:taxon-name-part taxon-name-part-type="genus" reg="Eupsophus">E.</tp:taxon-name-part><tp:taxon-name-part taxon-name-part-type="species" reg="roseus">roseus</tp:taxon-name-part></tp:taxon-name></italic> has been recorded in the type localities of some of these species: M.N. Contulmo (<xref ref-type="bibr" rid="B71">Ortiz et al. 1989</xref>, although <xref ref-type="bibr" rid="B61">Nuñez 2003</xref> discarded its presence there), P.N. Nahuelbuta (<xref ref-type="bibr" rid="B63">Nuñez et al. 1999</xref>) and Mehuín (<xref ref-type="bibr" rid="B42">Formas et al. 1980</xref>, <xref ref-type="bibr" rid="B76">Puga 1986</xref>, <xref ref-type="bibr" rid="B59">Méndez et al. 2005</xref>). The maps of <xref ref-type="bibr" rid="B61">Nuñez (2003)</xref> and <xref ref-type="bibr" rid="B78">Rabanal and Nuñez (2008)</xref> are not very useful either, because they do not coincide in the northern and southern limits and restrict this species only to Chile. According to <xref ref-type="bibr" rid="B31">Formas (1979)</xref> and <xref ref-type="bibr" rid="B44">Formas et al. (1991)</xref>, its northern limit in Chile is Concepción City (36°50'S), but subsequent sources limit it to Nahuelbuta Range (approximately 37°50'S; <xref ref-type="bibr" rid="B63">Nuñez et al. 1999</xref>, <xref ref-type="bibr" rid="B78">Rabanal and Nuñez 2008</xref>) or further south (Tolhuaca, 38°13'S; <xref ref-type="bibr" rid="B61">Nuñez 2003</xref>), ignoring several older records (e.g., Tomé, <xref ref-type="bibr" rid="B13">Cei 1962a</xref>, <xref ref-type="bibr" rid="B14">1962b</xref>, as <italic><tp:taxon-name><tp:taxon-name-part taxon-name-part-type="genus" reg="Eupsophus">E.</tp:taxon-name-part><tp:taxon-name-part taxon-name-part-type="species" reg="grayi">grayi</tp:taxon-name-part></tp:taxon-name></italic>; Tumbes, <xref ref-type="bibr" rid="B48">Grandison 1961</xref>; Fig. <xref ref-type="fig" rid="F3">3A</xref>). In contrast, the map of the <xref ref-type="bibr" rid="B53">IUCN (2019)</xref> extends its northern limit to ~35°28'S, encompassing completely the distribution range of <italic><tp:taxon-name><tp:taxon-name-part taxon-name-part-type="genus" reg="Eupsophus">E.</tp:taxon-name-part><tp:taxon-name-part taxon-name-part-type="species" reg="septentrionalis">septentrionalis</tp:taxon-name-part></tp:taxon-name></italic> (see above), and includes the few confirmed localities from Argentina (see below). Also, this map covers completely the distribution ranges of <italic><tp:taxon-name><tp:taxon-name-part taxon-name-part-type="genus" reg="Eupsophus">E.</tp:taxon-name-part><tp:taxon-name-part taxon-name-part-type="species" reg="migueli">migueli</tp:taxon-name-part></tp:taxon-name></italic> and <italic><tp:taxon-name><tp:taxon-name-part taxon-name-part-type="genus" reg="Eupsophus">E.</tp:taxon-name-part><tp:taxon-name-part taxon-name-part-type="species" reg="altor">altor</tp:taxon-name-part></tp:taxon-name></italic>, and the continental area where <italic><tp:taxon-name><tp:taxon-name-part taxon-name-part-type="genus" reg="Eupsophus">E.</tp:taxon-name-part><tp:taxon-name-part taxon-name-part-type="species" reg="insularis">insularis</tp:taxon-name-part></tp:taxon-name></italic> has been recorded (see below). According to <xref ref-type="bibr" rid="B63">Nuñez et al. (1999)</xref>, the southern limit of <italic><tp:taxon-name><tp:taxon-name-part taxon-name-part-type="genus" reg="Eupsophus">E.</tp:taxon-name-part><tp:taxon-name-part taxon-name-part-type="species" reg="roseus">roseus</tp:taxon-name-part></tp:taxon-name></italic> in Chile would be the Calle-Calle River basin (approximately 39°50'S), from where would be replaced by <italic><tp:taxon-name><tp:taxon-name-part taxon-name-part-type="genus" reg="Eupsophus">E.</tp:taxon-name-part><tp:taxon-name-part taxon-name-part-type="species" reg="calcaratus">calcaratus</tp:taxon-name-part></tp:taxon-name></italic> southwards. The map of the <xref ref-type="bibr" rid="B53">IUCN (2019)</xref> is concordant with this pattern of allopatry between these species, though there are literature records of both species that surpass that limit (reviewed by <xref ref-type="bibr" rid="B19">Correa et al. 2017</xref>; Fig. <xref ref-type="fig" rid="F3">3B, C</xref>). Here we added an old literature record that implies the presence of <italic><tp:taxon-name><tp:taxon-name-part taxon-name-part-type="genus" reg="Eupsophus">E.</tp:taxon-name-part><tp:taxon-name-part taxon-name-part-type="species" reg="roseus">roseus</tp:taxon-name-part></tp:taxon-name></italic> further south, until Cordillera Pelada (<xref ref-type="bibr" rid="B76">Puga 1986</xref>; locality 92 of Fig. <xref ref-type="fig" rid="F3">3C</xref>). <xref ref-type="bibr" rid="B19">Correa et al. (2017)</xref> discovered, using molecular evidence, a locality where <italic><tp:taxon-name><tp:taxon-name-part taxon-name-part-type="genus" reg="Eupsophus">E.</tp:taxon-name-part><tp:taxon-name-part taxon-name-part-type="species" reg="roseus">roseus</tp:taxon-name-part></tp:taxon-name></italic> and <italic><tp:taxon-name><tp:taxon-name-part taxon-name-part-type="genus" reg="Eupsophus">E.</tp:taxon-name-part><tp:taxon-name-part taxon-name-part-type="species" reg="calcaratus">calcaratus</tp:taxon-name-part></tp:taxon-name></italic> coexist (Naguilán, ~40°S, locality 81 of Fig. <xref ref-type="fig" rid="F3">3B</xref>, represented by a star), which would be the only confirmed site where two species of the <italic><tp:taxon-name><tp:taxon-name-part taxon-name-part-type="genus" reg="Eupsophus"/><tp:taxon-name-part taxon-name-part-type="species" reg="roseus">roseus</tp:taxon-name-part></tp:taxon-name></italic> group live in sympatry. More recently, <xref ref-type="bibr" rid="B83">Suárez-Villota et al. (2018b)</xref> extended the distribution range of <italic><tp:taxon-name><tp:taxon-name-part taxon-name-part-type="genus" reg="Eupsophus">E.</tp:taxon-name-part><tp:taxon-name-part taxon-name-part-type="species" reg="roseus">roseus</tp:taxon-name-part></tp:taxon-name></italic> further south on the western foothills of Andes in Chile (Los Mañíos, ~40°20'S) and demonstrated that effectively there are populations of <italic><tp:taxon-name><tp:taxon-name-part taxon-name-part-type="genus" reg="Eupsophus">E.</tp:taxon-name-part><tp:taxon-name-part taxon-name-part-type="species" reg="calcaratus">calcaratus</tp:taxon-name-part></tp:taxon-name></italic> north of some localities of <italic><tp:taxon-name><tp:taxon-name-part taxon-name-part-type="genus" reg="Eupsophus">E.</tp:taxon-name-part><tp:taxon-name-part taxon-name-part-type="species" reg="roseus">roseus</tp:taxon-name-part></tp:taxon-name></italic>. Taken together, these last two studies show that both species are present in Chile between 39°55' and 40°20'S approximately, although the degree of sympatry between them is currently unknown. Until 1996 (see account of <italic><tp:taxon-name><tp:taxon-name-part taxon-name-part-type="genus" reg="Eupsophus">E.</tp:taxon-name-part><tp:taxon-name-part taxon-name-part-type="species" reg="calcaratus">calcaratus</tp:taxon-name-part></tp:taxon-name></italic>), <italic><tp:taxon-name><tp:taxon-name-part taxon-name-part-type="genus" reg="Eupsophus">E.</tp:taxon-name-part><tp:taxon-name-part taxon-name-part-type="species" reg="roseus">roseus</tp:taxon-name-part></tp:taxon-name></italic> was considered as the only species of the genus in Argentina (e.g., <xref ref-type="bibr" rid="B15">Cei 1980</xref>), but recently its presence in that country has been debated (e.g., <xref ref-type="bibr" rid="B88">Vaira et al. 2012</xref>), where some populations have been unsteadily assigned to <italic><tp:taxon-name><tp:taxon-name-part taxon-name-part-type="genus" reg="Eupsophus">E.</tp:taxon-name-part><tp:taxon-name-part taxon-name-part-type="species" reg="roseus">roseus</tp:taxon-name-part></tp:taxon-name></italic> and/or to <italic><tp:taxon-name><tp:taxon-name-part taxon-name-part-type="genus" reg="Eupsophus">E.</tp:taxon-name-part><tp:taxon-name-part taxon-name-part-type="species" reg="calcaratus">calcaratus</tp:taxon-name-part></tp:taxon-name></italic> (discussed in <xref ref-type="bibr" rid="B4">Blotto et al. 2013</xref>). <xref ref-type="bibr" rid="B4">Blotto et al. (2013)</xref> confirmed the presence of <italic><tp:taxon-name><tp:taxon-name-part taxon-name-part-type="genus" reg="Eupsophus">E.</tp:taxon-name-part><tp:taxon-name-part taxon-name-part-type="species" reg="roseus">roseus</tp:taxon-name-part></tp:taxon-name></italic> in that country (around 39°50'S, Fig. <xref ref-type="fig" rid="F3">3A</xref>), which suggests that the populations of Argentina north of that latitude, which were previously considered as <italic><tp:taxon-name><tp:taxon-name-part taxon-name-part-type="genus" reg="Eupsophus">E.</tp:taxon-name-part><tp:taxon-name-part taxon-name-part-type="species" reg="calcaratus">calcaratus</tp:taxon-name-part></tp:taxon-name></italic> (<xref ref-type="bibr" rid="B84">Úbeda 2000</xref>), might correspond to <italic><tp:taxon-name><tp:taxon-name-part taxon-name-part-type="genus" reg="Eupsophus">E.</tp:taxon-name-part><tp:taxon-name-part taxon-name-part-type="species" reg="roseus">roseus</tp:taxon-name-part></tp:taxon-name></italic>. Moreover, the finding of <italic><tp:taxon-name><tp:taxon-name-part taxon-name-part-type="genus" reg="Eupsophus">E.</tp:taxon-name-part><tp:taxon-name-part taxon-name-part-type="species" reg="roseus">roseus</tp:taxon-name-part></tp:taxon-name></italic> in Los Mañíos (see above) shows that this species reaches further south through the Chilean Andes, which suggests the need to reevaluate the taxonomic status of the populations located in Argentina at the same latitude.</p></tp:treatment-sec><tp:treatment-sec><!--Section generated to contain objects referenced in tp:taxon-treatment.--><fig id="F3" position="float" orientation="portrait"><label>Figure 3.</label><caption><p>Compilation of localities of <tp:taxon-name><tp:taxon-name-part taxon-name-part-type="genus" reg="Eupsophus">Eupsophus</tp:taxon-name-part></tp:taxon-name> species gathered from the literature (see the complete list of localities in Appendix <xref ref-type="app" rid="app1">1</xref>). Multicolored circles and the star indicate localities where two or three species of the same group have been reported in the same or different sources. White circles indicate the localities where two undescribed species have been identified (Villarrica and Tolhuaca), two undetermined populations included in this study (Fig. <xref ref-type="fig" rid="F4">4</xref>) and several ones considered by <xref ref-type="bibr" rid="B19">Correa et al. (2017)</xref> as <tp:taxon-name><tp:taxon-name-part taxon-name-part-type="genus" reg="Eupsophus">E.</tp:taxon-name-part><tp:taxon-name-part taxon-name-part-type="species" reg="roseus">roseus</tp:taxon-name-part></tp:taxon-name>, whose taxonomic status is uncertain according to the current taxonomy (<xref ref-type="bibr" rid="B83">Suárez-Villota et al. 2018b</xref>). Thin gray lines within Chile represent boundaries of Administrative Regions.</p></caption><graphic xmlns:xlink="http://www.w3.org/1999/xlink" xlink:href="zookeys-863-107-g003.jpg" position="float" orientation="portrait" xlink:type="simple" id="oo_315809.jpg"/></fig><app id="app1"><title>Appendix 1. List of localities of <italic><tp:taxon-name><tp:taxon-name-part taxon-name-part-type="genus" reg="Eupsophus">Eupsophus</tp:taxon-name-part></tp:taxon-name></italic> species compiled from the literature</title><p>This list contains all localities included in Fig. <xref ref-type="fig" rid="F3">3</xref>, ordered by species, according to the current taxonomy (<xref ref-type="bibr" rid="B83">Suárez-Villota et al. 2018b</xref>; Fig. <xref ref-type="fig" rid="F1">1</xref>), and then by latitude, from north to south, or geographic proximity. Localities in bold indicate where more than one species of the same species group is present according to the literature (circles with two or three colors in Fig. <xref ref-type="fig" rid="F3">3</xref>) or according to the phylogenetic analysis of <xref ref-type="bibr" rid="B19">Correa et al. (2017)</xref> (sympatry of <italic><tp:taxon-name><tp:taxon-name-part taxon-name-part-type="genus" reg="Eupsophus">E.</tp:taxon-name-part><tp:taxon-name-part taxon-name-part-type="species" reg="calcaratus">calcaratus</tp:taxon-name-part></tp:taxon-name></italic> and <italic><tp:taxon-name><tp:taxon-name-part taxon-name-part-type="genus" reg="Eupsophus">E.</tp:taxon-name-part><tp:taxon-name-part taxon-name-part-type="species" reg="roseus">roseus</tp:taxon-name-part></tp:taxon-name></italic> in Naguilán, brown-red star of Fig. <xref ref-type="fig" rid="F3">3A–C</xref>). Under the category <italic><tp:taxon-name><tp:taxon-name-part taxon-name-part-type="genus" reg="Eupsophus">Eupsophus</tp:taxon-name-part></tp:taxon-name></italic> spp. we grouped some populations included in <xref ref-type="bibr" rid="B19">Correa et al. (2017)</xref> (whose taxonomic status currently is unclear), two undescribed populations included here, and two undescribed candidate species (Fig. <xref ref-type="fig" rid="F1">1</xref>).</p><p><italic><tp:taxon-name><tp:taxon-name-part taxon-name-part-type="genus" reg="Eupsophus">Eupsophus</tp:taxon-name-part><tp:taxon-name-part taxon-name-part-type="species" reg="septentrionalis">septentrionalis</tp:taxon-name-part></tp:taxon-name></italic> (Fig. <xref ref-type="fig" rid="F3">3A</xref>): 1) Estación Experimental Dr. Justo Pastor León, 2) R.N. Los Ruiles, 3) Trehualemu, 4) R.N. Los Queules, 5) 3 km east R.N. Los Queules, 7) Trehuaco.</p><p><italic><tp:taxon-name><tp:taxon-name-part taxon-name-part-type="genus" reg="Eupsophus">Eupsophus</tp:taxon-name-part><tp:taxon-name-part taxon-name-part-type="species" reg="roseus">roseus</tp:taxon-name-part></tp:taxon-name></italic> (Fig. <xref ref-type="fig" rid="F3">3A</xref>): 8) Tomé, 9) Tumbes, 10) Concepción (Cerro Caracol), 11) Laguna Grande (San Pedro), 13) Coronel, 22) Los Lleulles, 23) <bold>P.N. Nahuelbuta</bold>, 24) <bold>M.N. Contulmo</bold>, 31) 10 km west Galvarino, 33) Rucamanque, 34) M.N. Cerro Ñielol, 35) Maquehue, 36) Santa Amelia, 37) Pumalal, 38) Lago Tinquilco, 40) Cuesta Lastarria, 43) Pocura, 45) Malalhue, 46) Lago Pellaifa, 47) San Pablo de Tregua, 48) Panguipulli, 49) Lago Paimún (Argentina), 50) Fundo San Clemente, 51) Desembocadura del Lago Riñihue, 53) Termas de Epulafquén (Argentina), 54) Huilo Huilo; (Fig. <!--PageBreak -->3B): 57) <bold>Queule</bold>, 58) <bold>Mehuín</bold>, 60) Puringue, 61) <bold>Alepúe</bold>, 65) Huifco (torre 21), 66) Iñipulli, 67) Bosque or Fundo San Martín, 68) Fundo Santa María, 69) Máfil (Torre 41), 72) Valdivia (city), 73) Cuesta de Soto, 74) Huachocopihue, 75) Llancahue, 76) <bold>Los Molinos</bold>, 77) Corral, 79) Camino Viejo a La Unión, 80) Reserva Costera Valdivia, 81) <bold>Naguilán</bold>, 83) Chamil, 85) Paillaco (Torre 140); (Fig. <xref ref-type="fig" rid="F3">3C</xref>): 91) Pichirropulli, 92) <bold>Cerro Mirador (Cordillera Pelada)</bold>, 95) Los Mañíos.</p><p><italic><tp:taxon-name><tp:taxon-name-part taxon-name-part-type="genus" reg="Eupsophus">Eupsophus</tp:taxon-name-part></tp:taxon-name></italic> spp. (Fig. <xref ref-type="fig" rid="F3">3A</xref>): 6) Sector Guanaco or Cerro El Guanaco, 12) Cerros de Chiguayante, 14) Santa Juana, 15) Llico, 16) Quidico, 18) Las Lianas (this study), 20) Alto Biobío, 21) Loncopangue, 25) Pemehue, 26) Pidenco (this study), 27) Tolhuaca (<italic><tp:taxon-name><tp:taxon-name-part taxon-name-part-type="genus" reg="Eupsophus">Eupsophus</tp:taxon-name-part></tp:taxon-name></italic> sp. 2 of <xref ref-type="bibr" rid="B4">Blotto et al. 2013</xref>), 28) Río Traiguén, 39) Villarrica (<italic><tp:taxon-name><tp:taxon-name-part taxon-name-part-type="genus" reg="Eupsophus">Eupsophus</tp:taxon-name-part></tp:taxon-name></italic> sp. of <xref ref-type="bibr" rid="B83">Suárez-Villota et al. 2018b</xref>), 41) Camino a P.N. Villarrica.</p><p><italic><tp:taxon-name><tp:taxon-name-part taxon-name-part-type="genus" reg="Eupsophus">Eupsophus</tp:taxon-name-part><tp:taxon-name-part taxon-name-part-type="species" reg="nahuelbutensis">nahuelbutensis</tp:taxon-name-part></tp:taxon-name></italic> (Fig. <xref ref-type="fig" rid="F3">3A</xref>): 17) <bold>Ramadillas</bold>, 19) Rucapehuén, 23) <bold>P.N. Nahuelbuta</bold>.</p><p><italic><tp:taxon-name><tp:taxon-name-part taxon-name-part-type="genus" reg="Eupsophus">Eupsophus</tp:taxon-name-part><tp:taxon-name-part taxon-name-part-type="species" reg="contulmoensis">contulmoensis</tp:taxon-name-part></tp:taxon-name></italic> (Fig. <xref ref-type="fig" rid="F3">3A</xref>): 17) <bold>Ramadillas</bold>, 24) <bold>M.N. Contulmo</bold>; also recorded at Reserva Forestal Contulmo, located 2.4 km SW, in a straight line, from M.N. Contulmo (not shown in Fig. <xref ref-type="fig" rid="F3">3</xref>).</p><p><italic><tp:taxon-name><tp:taxon-name-part taxon-name-part-type="genus" reg="Eupsophus">Eupsophus</tp:taxon-name-part><tp:taxon-name-part taxon-name-part-type="species" reg="insularis">insularis</tp:taxon-name-part></tp:taxon-name></italic> (Fig. <xref ref-type="fig" rid="F3">3A</xref>): 29) Isla Mocha, 30) Primer Agua (<xref ref-type="bibr" rid="B92">Webb and Greer 1969</xref> reported the presence of <italic><tp:taxon-name><tp:taxon-name-part taxon-name-part-type="genus" reg="Eupsophus">E.</tp:taxon-name-part><tp:taxon-name-part taxon-name-part-type="species" reg="roseus">roseus</tp:taxon-name-part></tp:taxon-name></italic> at 7 km SSE Tirúa, the almost exact location of Primer Agua, so we left only this last record because it is supported by exact geographic information and molecular evidence), 32) Camino a Villa Las Araucarias.</p><p><italic><tp:taxon-name><tp:taxon-name-part taxon-name-part-type="genus" reg="Eupsophus">Eupsophus</tp:taxon-name-part><tp:taxon-name-part taxon-name-part-type="species" reg="migueli">migueli</tp:taxon-name-part></tp:taxon-name></italic> (Fig. <xref ref-type="fig" rid="F3">3B</xref>): 56) Colehual Alto, 57) <bold>Queule</bold>, 58) <bold>Mehuín</bold>, 62) San José de la Mariquina, 76) <bold>Los Molinos</bold>.</p><p><italic><tp:taxon-name><tp:taxon-name-part taxon-name-part-type="genus" reg="Eupsophus">Eupsophus</tp:taxon-name-part><tp:taxon-name-part taxon-name-part-type="species" reg="altor">altor</tp:taxon-name-part></tp:taxon-name></italic> (Fig. <xref ref-type="fig" rid="F3">3B</xref>): 61) <bold>Alepúe</bold>, 63) Chanchán, 64) Llenehue, 70) Parque Oncol, 71) Curiñanco.</p><p><italic><tp:taxon-name><tp:taxon-name-part taxon-name-part-type="genus" reg="Eupsophus">Eupsophus</tp:taxon-name-part><tp:taxon-name-part taxon-name-part-type="species" reg="calcaratus">calcaratus</tp:taxon-name-part></tp:taxon-name></italic> (Fig. <xref ref-type="fig" rid="F3">3A</xref>): 23) <bold>P.N. Nahuelbuta</bold>, 42) Lago Quillén (Argentina), 44) Lago Tromen (Argentina), 52) near Paso Carirriñe (Argentina), 55) Lago Lolog (Argentina); (Fig. <xref ref-type="fig" rid="F3">3B</xref>): 59) Mississipi, 78) Reumén (<xref ref-type="bibr" rid="B83">Suárez-Villota et al. 2018b</xref> included three very close localities (&lt;2 km between them), associated with the name Reumén, but here we show only the one where the presence of <italic><tp:taxon-name><tp:taxon-name-part taxon-name-part-type="genus" reg="Eupsophus">E.</tp:taxon-name-part><tp:taxon-name-part taxon-name-part-type="species" reg="vertebralis">vertebralis</tp:taxon-name-part></tp:taxon-name></italic> was also reported), 81) <bold>Naguilán</bold>, 82) Chaihuín, 84) Tres Chiflones, 86) R.N. Valdivia, 87) Lagunas Gemelas; (Fig. <xref ref-type="fig" rid="F3">3C</xref>): 88) Lago Queñi (Argentina), 89) Lago Lácar (Argentina), 90) Baños de Queñi (Argentina), 92) <bold>Cerro Mirador (Cordillera Pelada)</bold>, 93) Camino a P.N. Alerce Costero, 94) La Barra, 96) Namun Lahual, 97) Lago Espejo (Argentina), 98) Ruca Malén (Argentina), 99) Pucatrihue, 100) Bahía Mansa, 101) P.N. Puyehue, 102) Antillanca, 103) Huellelhue, 104) Catrihuala (Puente La Herradura), 105) Rupanco, 106) La Picada, 107) Puerto Blest (Argentina), 108) Arroyo Patiruco (Argentina), 109) Punta Huano (P.N. Vicente Pérez Rosales), 110) Río Manzano (P.N. Vicente Pérez Rosales), 111) Lago Fonck (Argentina), 112) Sarao, 113) Llico Bajo, 114) Río Blanco, 115) Río Correntoso, 116) P.N. Alerce Andino, 117) Ralún, 118) Río Rollizo, 119) Lago Martín (Argentina), 120) El Manso (Argentina), 121) Lenca, 122) Guabún (Punta Huechucucui), 123) Caulín, 124) Coquiao, 125) Chepu, 126) Puntra, 127) Lago Puelo (Argentina), 128) Los Hitos (Argentina), 129) Arroyo Melo (Argentina), 130) Metahue (Isla Butachauques), 131) Quetalco, 132) San Juan, 133) Mocopulli, <!--PageBreak -->134) Abtao, 135) Castro, 136) Isla Alao, 137) Arroyo Torrecillas (Argentina), 138) near the mouth of the creek Zanjón Hondo (Argentina), 139) Lago Futalaufquén (Argentina), 140) Cucao, 141) Huillinco, 142) Terao, 143) Caleta Tenedor (Isla Talcán), 144) Pumalín, 145) El Amarillo, 146) Lago Amutui Quimei (Argentina), 147) Yaldad, 148) Futaleufú, 149) Río Chico, 150) Villa Santa Lucía, 151) Palena, 152) Isla Guafo, 153) Raúl Marín Balmaceda, 154) La Junta, 155) Lago Verde, 156) Puyuhuapi, 157) Queulat, 158) Lago Yulton, 159) Puerto Aguirre, 160) Isla Vergara, 161) Isla Chaculay, 162) Puerto Aysén, 163) Isla Rivero, 164) Fiordo Quitralco, 165) Isla Guerrero, 166) Puente Traihuanca, 167) Bahía Murta, 168) Área del Glaciar, 169) Canal de Ofqui, 170) Área de San Quintín, 171) Puerto Almirante Barroso, 172) Puerto Bertrand, 173) Tortel, 174) Laguna Caiquenes, 175) Isla Berta, 176) Isla Merino Jarpa, 177) Isla San Juan Stuven, 178) Lago Quetru, 179) Seno Huemules, 180) Bahía James, 181) Seno Edimburgo, 182) Puerto Edén, 183) Puerto Río Frío, 184) Bahía Broome.</p><p><italic><tp:taxon-name><tp:taxon-name-part taxon-name-part-type="genus" reg="Eupsophus">Eupsophus</tp:taxon-name-part><tp:taxon-name-part taxon-name-part-type="species" reg="vertebralis">vertebralis</tp:taxon-name-part></tp:taxon-name></italic> (Fig. <xref ref-type="fig" rid="F3">3D</xref>): 17) Ramadillas, 22) Los Lleulles, 24) M.N. Contulmo, 27) Tolhuaca, 57) Queule, 58) Mehuín, 63) Chanchán, 64) Llenehue, 66) Iñipulli, 67) Bosque San Martín, 185) Lingüento, 186) Pelchuquín, 187) Máfil, 70) Parque Oncol, 72) Valdivia, 73) Cuesta de Soto, 74) Huachocopihue, 75) Llancahue, 76) Los Molinos, 77) Corral, 78) Reumén, 79) Camino Viejo a La Unión, 84) Tres Chiflones, 92) Cerro Mirador (Cordillera Pelada), 94) La Barra, 96) Namun Lahual, 99) <bold>Pucatrihue</bold>, 100) Bahía Mansa, 103) Huellelhue, 189) Alerce 1, 104) Catrihuala (Puente La Herradura), 107) Puerto Blest (Argentina).</p><p><italic><tp:taxon-name><tp:taxon-name-part taxon-name-part-type="genus" reg="Eupsophus">Eupsophus</tp:taxon-name-part><tp:taxon-name-part taxon-name-part-type="species" reg="emiliopugini">emiliopugini</tp:taxon-name-part></tp:taxon-name></italic> (Fig. <xref ref-type="fig" rid="F3">3D</xref>): 188) Raulintal, 99) <bold>Pucatrihue</bold>, 190) Piedras Negras, 191) Cerro Püschel, 106) La Picada, 192) Casa Pangue, 193) Frutillar, 109) Punta Huano (P.N. Vicente Pérez Rosales), 194) El Traiguén, 195) Lahuen Ñadi, 118) Río Rollizo, 121) Lenca, 196) Puelo, 197) Camino a Maullín, 122) Guabún, 198) Lechagua, 199) Ancud, 125) Chepu, 126) Puntra, 129) Arroyo Melo (Lago Puelo, Argentina), 140) Cucao, 200) Cucao SE, 141) Huillinco, 201) Tepuhueico, 202) Quellón, 147) Yaldad, 156) Puyuhuapi, 203) Puerto Cisnes, 204) Isla Kent, 205) Isla Melchor, 206) Caleta Vidal, 163) Puerto Yates (Isla Rivero).</p></app><fig id="F4" position="float" orientation="portrait"><label>Figure 4.</label><caption><p>Cryptic coloration and variation of coloration patterns in two undetermined populations of the <italic><tp:taxon-name><tp:taxon-name-part taxon-name-part-type="genus" reg="Eupsophus">Eupsophus</tp:taxon-name-part><tp:taxon-name-part taxon-name-part-type="species" reg="roseus">roseus</tp:taxon-name-part></tp:taxon-name></italic> group <bold>A</bold> adult females from Pidenco, showing cryptic coloration resembling the forest ground; insets show head profiles of the same individuals <bold>B</bold> adults and juveniles from Las Lianas exemplifying variation in coloration patterns. Both localities were included as <italic><tp:taxon-name><tp:taxon-name-part taxon-name-part-type="genus" reg="Eupsophus">Eupsophus</tp:taxon-name-part></tp:taxon-name></italic> sp. in the map of Fig. <xref ref-type="fig" rid="F3">3</xref>.</p></caption><graphic xmlns:xlink="http://www.w3.org/1999/xlink" xlink:href="zookeys-863-107-g004.jpg" position="float" orientation="portrait" xlink:type="simple" id="oo_315810.jpg"/></fig></tp:treatment-sec><ref-list><ref id="B19"><mixed-citation xmlns:xlink="http://www.w3.org/1999/xlink" xlink:type="simple"><person-group><name name-style="western"><surname>Correa</surname><given-names>C</given-names></name><name name-style="western"><surname>Vásquez</surname><given-names>D</given-names></name><name name-style="western"><surname>Castro-Carrasco</surname><given-names>C</given-names></name><name name-style="western"><surname>Zúñiga-Reinoso</surname><given-names>A</given-names></name><name name-style="western"><surname>Ortiz</surname><given-names>JC</given-names></name><name name-style="western"><surname>Palma</surname><given-names>RE</given-names></name></person-group> (<year>2017</year>) Species delimitation in frogs from South American temperate forests: The case of <italic><tp:taxon-name><tp:taxon-name-part taxon-name-part-type="genus">Eupsophus</tp:taxon-name-part></tp:taxon-name></italic>, a taxonomically complex genus with high phenotypic variation. PLoS ONE 12(8): e0181026. <ext-link xlink:type="simple" ext-link-type="doi" xlink:href="10.1371/journal.pone.0181026">https://doi.org/10.1371/journal.pone.0181026</ext-link></mixed-citation></ref><ref id="B83"><mixed-citation xmlns:xlink="http://www.w3.org/1999/xlink" xlink:type="simple"><person-group><name name-style="western"><surname>Suárez-Villota</surname><given-names>EY</given-names></name><name name-style="western"><surname>Quercia</surname><given-names>CA</given-names></name><name name-style="western"><surname>Díaz</surname><given-names>LM</given-names></name><name name-style="western"><surname>Vera-Sovier</surname><given-names>V</given-names></name><name name-style="western"><surname>Nuñez</surname><given-names>JJ</given-names></name></person-group> (<year>2018b</year>) Speciation in a biodiversity hotspot: Phylogenetic relationships, species delimitation, and divergence times of Patagonian ground frogs from the <italic><tp:taxon-name><tp:taxon-name-part taxon-name-part-type="genus">Eupsophus</tp:taxon-name-part><tp:taxon-name-part taxon-name-part-type="species">roseus</tp:taxon-name-part></tp:taxon-name></italic> group (<tp:taxon-name><tp:taxon-name-part taxon-name-part-type="family">Alsodidae</tp:taxon-name-part></tp:taxon-name>). PLoS ONE 13(12): e0204968. <ext-link xlink:type="simple" ext-link-type="doi" xlink:href="10.1371/journal.pone.0204968">https://doi.org/10.1371/journal.pone.0204968</ext-link></mixed-citation></ref><ref id="B13"><mixed-citation xmlns:xlink="http://www.w3.org/1999/xlink" xlink:type="simple"><person-group><name name-style="western"><surname>Cei</surname><given-names>JM</given-names></name></person-group> (<year>1962a</year>) <article-title>El género <italic><tp:taxon-name><tp:taxon-name-part taxon-name-part-type="genus">Eupsophus</tp:taxon-name-part></tp:taxon-name></italic> en Chile.</article-title><source>Investigaciones Zoológicas Chilenas</source><volume>8</volume>: <fpage>7</fpage>–<lpage>42</lpage>.</mixed-citation></ref><ref id="B14"><mixed-citation xmlns:xlink="http://www.w3.org/1999/xlink" xlink:type="simple"><person-group><name name-style="western"><surname>Cei</surname><given-names>JM</given-names></name></person-group> (<year>1962b</year>) <source>Batracios de Chile.</source><publisher-name>Universidad de Chile</publisher-name>, <publisher-loc>Santiago</publisher-loc>, <size units="page">128 pp</size>.</mixed-citation></ref><ref id="B71"><mixed-citation xmlns:xlink="http://www.w3.org/1999/xlink" xlink:type="simple"><person-group><name name-style="western"><surname>Ortiz</surname><given-names>JC</given-names></name><name name-style="western"><surname>Ibarra-Vidal</surname><given-names>H</given-names></name><name name-style="western"><surname>Formas</surname><given-names>JR</given-names></name></person-group> (<year>1989</year>) <article-title>A new species of <italic><tp:taxon-name><tp:taxon-name-part taxon-name-part-type="genus">Eupsophus</tp:taxon-name-part></tp:taxon-name></italic> (<tp:taxon-name><tp:taxon-name-part taxon-name-part-type="order">Anura</tp:taxon-name-part></tp:taxon-name>: <tp:taxon-name><tp:taxon-name-part taxon-name-part-type="family">Leptodactylidae</tp:taxon-name-part></tp:taxon-name>) from Contulmo, Nahuelbuta Range, southern Chile.</article-title><source>Proceedings of the Biological Society of Washington</source><volume>102</volume>(<issue>4</issue>): <fpage>1031</fpage>–<lpage>1035</lpage>.</mixed-citation></ref><ref id="B61"><mixed-citation xmlns:xlink="http://www.w3.org/1999/xlink" xlink:type="simple"><person-group><name name-style="western"><surname>Nuñez</surname><given-names>JJ</given-names></name></person-group> (<year>2003</year>) Taxonomía y sistemática de las ranas del género <italic><tp:taxon-name><tp:taxon-name-part taxon-name-part-type="genus">Eupsophus</tp:taxon-name-part></tp:taxon-name></italic> (<tp:taxon-name><tp:taxon-name-part taxon-name-part-type="family">Leptodactylidae</tp:taxon-name-part></tp:taxon-name>). PhD Thesis, Valdivia, Chile: Universidad Austral de Chile.</mixed-citation></ref><ref id="B63"><mixed-citation xmlns:xlink="http://www.w3.org/1999/xlink" xlink:type="simple"><person-group><name name-style="western"><surname>Nuñez</surname><given-names>JJ</given-names></name><name name-style="western"><surname>Zárraga</surname><given-names>AM</given-names></name><name name-style="western"><surname>Formas</surname><given-names>JR</given-names></name></person-group> (<year>1999</year>) <article-title>New molecular and morphometric evidence for the validation of <italic><tp:taxon-name><tp:taxon-name-part taxon-name-part-type="genus">Eupsophus</tp:taxon-name-part><tp:taxon-name-part taxon-name-part-type="species">calcaratus</tp:taxon-name-part></tp:taxon-name></italic> and <italic><tp:taxon-name><tp:taxon-name-part taxon-name-part-type="genus">E.</tp:taxon-name-part><tp:taxon-name-part taxon-name-part-type="species">roseus</tp:taxon-name-part></tp:taxon-name></italic> (<tp:taxon-name><tp:taxon-name-part taxon-name-part-type="order">Anura</tp:taxon-name-part></tp:taxon-name>: <tp:taxon-name><tp:taxon-name-part taxon-name-part-type="family">Leptodactylidae</tp:taxon-name-part></tp:taxon-name>) in Chile.</article-title><source>Studies on Neotropical Fauna and Environment</source><volume>34</volume>(<issue>3</issue>): <fpage>150</fpage>–<lpage>155</lpage>. <ext-link xlink:type="simple" ext-link-type="doi" xlink:href="10.1076/snfe.34.3.150.8909">https://doi.org/10.1076/snfe.34.3.150.8909</ext-link></mixed-citation></ref><ref id="B42"><mixed-citation xmlns:xlink="http://www.w3.org/1999/xlink" xlink:type="simple"><person-group><name name-style="western"><surname>Formas</surname><given-names>JR</given-names></name><name name-style="western"><surname>Díaz</surname><given-names>NF</given-names></name><name name-style="western"><surname>Valencia</surname><given-names>J</given-names></name></person-group> (<year>1980</year>) <article-title>The tadpole of the Chilean frog <italic><tp:taxon-name><tp:taxon-name-part taxon-name-part-type="genus">Insuetophrynus</tp:taxon-name-part><tp:taxon-name-part taxon-name-part-type="species">acarpicus</tp:taxon-name-part></tp:taxon-name></italic>.</article-title><source>Herpetologica</source><volume>36</volume>(<issue>4</issue>): <fpage>316</fpage>–<lpage>318</lpage>. <ext-link xlink:type="simple" ext-link-type="uri" xlink:href="https://www.jstor.org/stable/3891872">https://www.jstor.org/stable/3891872</ext-link></mixed-citation></ref><ref id="B76"><mixed-citation xmlns:xlink="http://www.w3.org/1999/xlink" xlink:type="simple"><person-group><name name-style="western"><surname>Puga</surname><given-names>S</given-names></name></person-group> (<year>1986</year>) <article-title><italic><tp:taxon-name><tp:taxon-name-part taxon-name-part-type="genus">Rudolphitrema</tp:taxon-name-part><tp:taxon-name-part taxon-name-part-type="species">chilensis</tp:taxon-name-part></tp:taxon-name></italic> sp. nov., un nuevo tremátodo digenético parásito del anuro chileno <italic><tp:taxon-name><tp:taxon-name-part taxon-name-part-type="genus">Eupsophus</tp:taxon-name-part><tp:taxon-name-part taxon-name-part-type="species">roseus</tp:taxon-name-part></tp:taxon-name></italic> (<tp:taxon-name><tp:taxon-name-part taxon-name-part-type="family">Leptodactylidae</tp:taxon-name-part></tp:taxon-name>).</article-title><source>Boletín Chileno de Parasitología</source><volume>41</volume>: <fpage>13</fpage>–<lpage>16</lpage>.</mixed-citation></ref><ref id="B59"><mixed-citation xmlns:xlink="http://www.w3.org/1999/xlink" xlink:type="simple"><person-group><name name-style="western"><surname>Méndez</surname><given-names>MA</given-names></name><name name-style="western"><surname>Soto</surname><given-names>ER</given-names></name><name name-style="western"><surname>Torres</surname><given-names>F</given-names></name><name name-style="western"><surname>Veloso</surname><given-names>A</given-names></name></person-group> (<year>2005</year>) <article-title>Anfibios y reptiles de la Cordillera de la Costa (X Región, Chile).</article-title> In: <person-group><name name-style="western"><surname>Smith-Ramírez</surname><given-names>C</given-names></name><name name-style="western"><surname>Armesto</surname><given-names>JJ</given-names></name><name name-style="western"><surname>Valdovinos</surname><given-names>C</given-names></name></person-group> (<role>Eds</role>) <issue-title>Historia, Biodiversidad y Ecología de los Bosques Costeros de Chile.</issue-title><source>Editorial Universitaria, Santiago</source>, <fpage>441</fpage>–<lpage>451</lpage>.</mixed-citation></ref><ref id="B78"><mixed-citation xmlns:xlink="http://www.w3.org/1999/xlink" xlink:type="simple"><person-group><name name-style="western"><surname>Rabanal</surname><given-names>FE</given-names></name><name name-style="western"><surname>Nuñez</surname><given-names>JJ</given-names></name></person-group> (<year>2008</year>) <source>Anfibios de los bosques templados de Chile.</source><publisher-name>Universidad Austral de Chile</publisher-name>, <publisher-loc>Valdivia</publisher-loc>, <size units="page">206 pp</size>.</mixed-citation></ref><ref id="B31"><mixed-citation xmlns:xlink="http://www.w3.org/1999/xlink" xlink:type="simple"><person-group><name name-style="western"><surname>Formas</surname><given-names>JR</given-names></name></person-group> (<year>1979</year>) <article-title>La herpetofauna de los bosques temperados de Sudamérica.</article-title> In: <person-group><name name-style="western"><surname>Duellman</surname><given-names>WE</given-names></name></person-group> (<role>Eds</role>) <issue-title>The South American herpetofauna: its origin, evolution and dispersal.</issue-title><source>University of Kansas Printing Service, Kansas</source>, <fpage>341</fpage>–<lpage>379</lpage>.</mixed-citation></ref><ref id="B44"><mixed-citation xmlns:xlink="http://www.w3.org/1999/xlink" xlink:type="simple"><person-group><name name-style="western"><surname>Formas</surname><given-names>JR</given-names></name><name name-style="western"><surname>Lacrampe</surname><given-names>S</given-names></name><name name-style="western"><surname>Brieva</surname><given-names>L</given-names></name></person-group> (<year>1991</year>) <article-title>Biochemical variation in the South American leptodactylid frog <italic><tp:taxon-name><tp:taxon-name-part taxon-name-part-type="genus">Eupsophus</tp:taxon-name-part><tp:taxon-name-part taxon-name-part-type="species">roseus</tp:taxon-name-part></tp:taxon-name></italic>.</article-title><source>Comparative Biochemistry and Physiology Part B: Comparative Biochemistry</source><volume>100</volume>(<issue>2</issue>): <fpage>277</fpage>–<lpage>280</lpage>. <ext-link xlink:type="simple" ext-link-type="doi" xlink:href="10.1016/0305-0491(91)90374-M">https://doi.org/10.1016/0305-0491(91)90374-M</ext-link></mixed-citation></ref><ref id="B48"><mixed-citation xmlns:xlink="http://www.w3.org/1999/xlink" xlink:type="simple"><person-group><name name-style="western"><surname>Grandison</surname><given-names>AGC</given-names></name></person-group> (<year>1961</year>) <article-title>Chilean species of the genus <italic><tp:taxon-name><tp:taxon-name-part taxon-name-part-type="genus">Eupsophus</tp:taxon-name-part></tp:taxon-name></italic> (<tp:taxon-name><tp:taxon-name-part taxon-name-part-type="order">Anura</tp:taxon-name-part></tp:taxon-name>: <tp:taxon-name><tp:taxon-name-part taxon-name-part-type="family">Leptodactylidae</tp:taxon-name-part></tp:taxon-name>).</article-title><source>Bulletin of the British Museum (Natural History) Zoology</source><volume>8</volume>(<issue>3</issue>): <fpage>111</fpage>–<lpage>149</lpage>.</mixed-citation></ref><ref id="B53"><mixed-citation xmlns:xlink="http://www.w3.org/1999/xlink" xlink:type="simple"><institution xlink:type="simple">IUCN</institution> (<year>2019</year>) The IUCN Red List of Threatened Species 2019-1. Electronic Database accessible at <ext-link xlink:type="simple" ext-link-type="uri" xlink:href="http://www.iucnredlist.org">http://www.iucnredlist.org</ext-link>. [accessed 10 April 2019]</mixed-citation></ref><ref id="B15"><mixed-citation xmlns:xlink="http://www.w3.org/1999/xlink" xlink:type="simple"><person-group><name name-style="western"><surname>Cei</surname><given-names>JM</given-names></name></person-group> (<year>1980</year>) <source>Amphibians of Argentina.</source><publisher-name>Monitore Zoologico Italiano</publisher-name>, <publisher-loc>Firenze</publisher-loc>, <size units="page">609 pp</size>.</mixed-citation></ref><ref id="B88"><mixed-citation xmlns:xlink="http://www.w3.org/1999/xlink" xlink:type="simple"><person-group><name name-style="western"><surname>Vaira</surname><given-names>M</given-names></name><name name-style="western"><surname>Akmentins</surname><given-names>M</given-names></name><name name-style="western"><surname>Attademo</surname><given-names>M</given-names></name><name name-style="western"><surname>Baldo</surname><given-names>D</given-names></name><name name-style="western"><surname>Barrasso</surname><given-names>D</given-names></name><name name-style="western"><surname>Barrionuevo</surname><given-names>S</given-names></name><name name-style="western"><surname>Basso</surname><given-names>NG</given-names></name><name name-style="western"><surname>Blotto</surname><given-names>BL</given-names></name><name name-style="western"><surname>Cairo</surname><given-names>S</given-names></name><name name-style="western"><surname>Cajade</surname><given-names>R</given-names></name><name name-style="western"><surname>Céspedez</surname><given-names>JA</given-names></name><name name-style="western"><surname>Corbalan</surname><given-names>V</given-names></name><name name-style="western"><surname>Chilote</surname><given-names>P</given-names></name><name name-style="western"><surname>Duré</surname><given-names>MI</given-names></name><name name-style="western"><surname>Falcione</surname><given-names>C</given-names></name><name name-style="western"><surname>Ferraro</surname><given-names>DP</given-names></name><name name-style="western"><surname>Gutiérrez</surname><given-names>R</given-names></name><name name-style="western"><surname>Ingaramo</surname><given-names>M</given-names></name><name name-style="western"><surname>Junges</surname><given-names>C</given-names></name><name name-style="western"><surname>Lajmanovich</surname><given-names>RC</given-names></name><name name-style="western"><surname>Lescano</surname><given-names>JN</given-names></name><name name-style="western"><surname>Marangoni</surname><given-names>F</given-names></name><name name-style="western"><surname>Martinazzo Giménez</surname><given-names>LB</given-names></name><name name-style="western"><surname>Marti</surname><given-names>R</given-names></name><name name-style="western"><surname>Moreno</surname><given-names>L</given-names></name><name name-style="western"><surname>Natale</surname><given-names>GS</given-names></name><name name-style="western"><surname>Pérez Iglesias</surname><given-names>JM</given-names></name><name name-style="western"><surname>Peltzer</surname><given-names>PM</given-names></name><name name-style="western"><surname>Quiroga</surname><given-names>LB</given-names></name><name name-style="western"><surname>Rosset</surname><given-names>SD</given-names></name><name name-style="western"><surname>Sanchez</surname><given-names>L</given-names></name><name name-style="western"><surname>Schaefer</surname><given-names>EF</given-names></name><name name-style="western"><surname>Úbeda</surname><given-names>CA</given-names></name><name name-style="western"><surname>Zaracho</surname><given-names>VH</given-names></name></person-group> (<year>2012</year>) <article-title>Categorización del estado de conservación de los anfibios de la República Argentina.</article-title><source>Cuadernos de Herpetología</source><volume>26</volume>: <fpage>131</fpage>–<lpage>159</lpage>.</mixed-citation></ref><ref id="B4"><mixed-citation xmlns:xlink="http://www.w3.org/1999/xlink" xlink:type="simple"><person-group><name name-style="western"><surname>Blotto</surname><given-names>B</given-names></name><name name-style="western"><surname>Nuñez</surname><given-names>JJ</given-names></name><name name-style="western"><surname>Basso</surname><given-names>NG</given-names></name><name name-style="western"><surname>Úbeda</surname><given-names>CA</given-names></name><name name-style="western"><surname>Wheeler</surname><given-names>WC</given-names></name><name name-style="western"><surname>Faivovich</surname><given-names>J</given-names></name></person-group> (<year>2013</year>) <article-title>Phylogenetic relationships of a Patagonian frog radiation, the <italic><tp:taxon-name><tp:taxon-name-part taxon-name-part-type="genus">Alsodes</tp:taxon-name-part></tp:taxon-name></italic> + <italic><tp:taxon-name><tp:taxon-name-part taxon-name-part-type="genus">Eupsophus</tp:taxon-name-part></tp:taxon-name></italic> clade (<tp:taxon-name><tp:taxon-name-part taxon-name-part-type="order">Anura</tp:taxon-name-part></tp:taxon-name>: <tp:taxon-name><tp:taxon-name-part taxon-name-part-type="family">Alsodidae</tp:taxon-name-part></tp:taxon-name>), with comments on the supposed paraphyly of <italic><tp:taxon-name><tp:taxon-name-part taxon-name-part-type="genus">Eupsophus</tp:taxon-name-part></tp:taxon-name></italic>.</article-title><source>Cladistics</source><volume>29</volume>(<issue>2</issue>): <fpage>113</fpage>–<lpage>131</lpage>. <ext-link xlink:type="simple" ext-link-type="doi" xlink:href="10.1111/j.1096-0031.2012.00417.x">https://doi.org/10.1111/j.1096-0031.2012.00417.x</ext-link></mixed-citation></ref><ref id="B84"><mixed-citation xmlns:xlink="http://www.w3.org/1999/xlink" xlink:type="simple"><person-group><name name-style="western"><surname>Úbeda</surname><given-names>CA</given-names></name></person-group> (<year>2000</year>) <article-title><italic><tp:taxon-name><tp:taxon-name-part taxon-name-part-type="genus">Eupsophus</tp:taxon-name-part><tp:taxon-name-part taxon-name-part-type="species">calcaratus</tp:taxon-name-part></tp:taxon-name></italic> (<tp:taxon-name><tp:taxon-name-part taxon-name-part-type="order">Anura</tp:taxon-name-part></tp:taxon-name>, Leptodactilydae): ampliación de su distribución geográfica y hábitats en Argentina.</article-title><source>Cuadernos de Herpetología</source><volume>14</volume>: <fpage>71</fpage>–<lpage>74</lpage>.</mixed-citation></ref></ref-list></tp:taxon-treatment>
